# Supplementary material for: Mobile-based ecological momentary assessment and intervention: bibliometric analysis
Source: Front Psychiatry. 2024 Feb 26;15:1300739. doi: 10.3389/fpsyt.2024.1300739 (PMC10925651; doi:10.3389/fpsyt.2024.1300739)
Supplement: Supplementary file 3 [file Table_1.xlsx]

## Sheet: Sheet1
Country	Articles	SCP	MCP	Freq	MCP_Ratio
USA	1038	898	140	0.467	0.135
GERMANY	218	135	83	0.098	0.381
NETHERLANDS	175	108	67	0.079	0.383
AUSTRALIA	131	81	50	0.059	0.382
UNITED KINGDOM	114	69	45	0.051	0.395
SWITZERLAND	57	18	39	0.026	0.684
CANADA	51	26	25	0.023	0.49
SPAIN	55	32	23	0.025	0.418
ISRAEL	28	10	18	0.013	0.643
CHINA	50	33	17	0.023	0.34
BELGIUM	32	15	17	0.014	0.531
FRANCE	41	25	16	0.018	0.39
ITALY	23	9	14	0.01	0.609
AUSTRIA	32	20	12	0.014	0.375
KOREA	20	11	9	0.009	0.45
FINLAND	17	8	9	0.008	0.529
IRELAND	12	3	9	0.005	0.75
DENMARK	20	13	7	0.009	0.35
JAPAN	13	8	5	0.006	0.385
BRAZIL	11	6	5	0.005	0.455
NEW ZEALAND	10	5	5	0.005	0.5
POLAND	8	3	5	0.004	0.625
CHILE	6	1	5	0.003	0.833
SINGAPORE	11	7	4	0.005	0.364
SWEDEN	13	10	3	0.006	0.231
CZECH REPUBLIC	6	4	2	0.003	0.333
PORTUGAL	3	1	2	0.001	0.667
ICELAND	2	0	2	0.001	1
NORWAY	2	0	2	0.001	1
SOUTH AFRICA	2	0	2	0.001	1
U ARAB EMIRATES	2	0	2	0.001	1
	4	3	1	0.002	0.25
ECUADOR	2	1	1	0.001	0.5
INDIA	2	1	1	0.001	0.5
GREECE	1	0	1	0	1
LUXEMBOURG	1	0	1	0	1
NAMIBIA	1	0	1	0	1
PHILIPPINES	1	0	1	0	1
SLOVAKIA	1	0	1	0	1
SLOVENIA	1	0	1	0	1
GEORGIA	1	1	0	0	0
IRAN	1	1	0	0	0
RUSSIA	1	1	0	0	0
SERBIA	1	1	0	0	0
TURKEY	1	1	0	0	0
