# Supplementary material for: Mobile-based ecological momentary assessment and intervention: bibliometric analysis
Source: Front Psychiatry. 2024 Feb 26;15:1300739. doi: 10.3389/fpsyt.2024.1300739 (PMC10925651; doi:10.3389/fpsyt.2024.1300739)
Supplement: Supplementary file 4 [file Table_2.xlsx]

## Sheet: Sheet1
From	To	Frequency
NETHERLANDS	UNITED KINGDOM	51
USA	UNITED KINGDOM	50
GERMANY	NETHERLANDS	46
USA	CANADA	46
USA	GERMANY	46
USA	AUSTRALIA	45
USA	NETHERLANDS	43
GERMANY	SWITZERLAND	41
GERMANY	UNITED KINGDOM	37
UNITED KINGDOM	AUSTRALIA	37
USA	FRANCE	32
GERMANY	AUSTRIA	30
NETHERLANDS	BELGIUM	27
USA	SWITZERLAND	25
NETHERLANDS	SWITZERLAND	22
SPAIN	FRANCE	20
NETHERLANDS	AUSTRALIA	19
USA	SPAIN	18
UNITED KINGDOM	BELGIUM	17
USA	CHINA	17
SPAIN	CHILE	15
UNITED KINGDOM	DENMARK	15
GERMANY	AUSTRALIA	13
NETHERLANDS	DENMARK	13
UNITED KINGDOM	FRANCE	13
UNITED KINGDOM	SPAIN	13
USA	ISRAEL	13
USA	SWEDEN	13
FRANCE	CHILE	12
NETHERLANDS	FRANCE	11
NETHERLANDS	SWEDEN	11
USA	BELGIUM	11
AUSTRALIA	SWITZERLAND	10
UNITED KINGDOM	IRELAND	10
UNITED KINGDOM	SWITZERLAND	10
USA	ITALY	10
USA	KOREA	10
GERMANY	BELGIUM	9
SPAIN	ITALY	9
UNITED KINGDOM	CHINA	9
UNITED KINGDOM	ITALY	9
USA	DENMARK	9
AUSTRALIA	CANADA	8
CANADA	SWITZERLAND	8
FRANCE	SWITZERLAND	8
GERMANY	DENMARK	8
NETHERLANDS	FINLAND	8
NETHERLANDS	ITALY	8
UNITED KINGDOM	CANADA	8
UNITED KINGDOM	SWEDEN	8
AUSTRALIA	BELGIUM	7
AUSTRALIA	FRANCE	7
AUSTRALIA	SPAIN	7
NETHERLANDS	SPAIN	7
SWITZERLAND	AUSTRIA	7
USA	CHILE	7
AUSTRALIA	SWEDEN	6
FRANCE	DENMARK	6
GERMANY	FRANCE	6
GERMANY	SPAIN	6
GERMANY	SWEDEN	6
NETHERLANDS	ISRAEL	6
SPAIN	SWEDEN	6
ITALY	FINLAND	5
ITALY	ISRAEL	5
NETHERLANDS	CHINA	5
SPAIN	DENMARK	5
SWITZERLAND	BELGIUM	5
SWITZERLAND	DENMARK	5
SWITZERLAND	SWEDEN	5
UNITED KINGDOM	AUSTRIA	5
USA	AUSTRIA	5
USA	FINLAND	5
USA	JAPAN	5
USA	NORWAY	5
USA	POLAND	5
USA	SINGAPORE	5
USA	SOUTH AFRICA	5
AUSTRALIA	DENMARK	4
AUSTRALIA	NEW ZEALAND	4
AUSTRALIA	NORWAY	4
CANADA	ISRAEL	4
FINLAND	SOUTH AFRICA	4
GERMANY	CANADA	4
GERMANY	FINLAND	4
GERMANY	ITALY	4
GERMANY	POLAND	4
ITALY	BRAZIL	4
ITALY	SWEDEN	4
NETHERLANDS	POLAND	4
NETHERLANDS	PORTUGAL	4
SWITZERLAND	POLAND	4
UNITED KINGDOM	FINLAND	4
UNITED KINGDOM	NORWAY	4
UNITED KINGDOM	POLAND	4
UNITED KINGDOM	SINGAPORE	4
USA	IRELAND	4
USA	NEW ZEALAND	4
AUSTRALIA	CHINA	3
AUSTRALIA	FINLAND	3
BELGIUM	SLOVENIA	3
BRAZIL	PORTUGAL	3
CANADA	CHINA	3
CANADA	DENMARK	3
CHINA	KOREA	3
CHINA	SINGAPORE	3
DENMARK	SWEDEN	3
FINLAND	ISRAEL	3
FINLAND	POLAND	3
FINLAND	SWEDEN	3
FRANCE	SWEDEN	3
GERMANY	NORWAY	3
GERMANY	RUSSIA	3
ITALY	DENMARK	3
ITALY	PORTUGAL	3
NETHERLANDS	CANADA	3
NETHERLANDS	HUNGARY	3
NETHERLANDS	IRELAND	3
NETHERLANDS	RUSSIA	3
SPAIN	FINLAND	3
SWEDEN	JAPAN	3
SWITZERLAND	HUNGARY	3
SWITZERLAND	RUSSIA	3
USA	BRAZIL	3
AUSTRALIA	CHILE	2
AUSTRALIA	HUNGARY	2
AUSTRALIA	POLAND	2
AUSTRIA	U ARAB EMIRATES	2
BELGIUM	AUSTRIA	2
BELGIUM	CZECH REPUBLIC	2
BELGIUM	IRELAND	2
CANADA	AUSTRIA	2
CANADA	BANGLADESH	2
CANADA	BELGIUM	2
CANADA	FRANCE	2
CANADA	U ARAB EMIRATES	2
CHINA	BELGIUM	2
DENMARK	FINLAND	2
DENMARK	IRELAND	2
DENMARK	POLAND	2
FINLAND	PORTUGAL	2
FRANCE	BELGIUM	2
FRANCE	CHINA	2
FRANCE	FINLAND	2
FRANCE	ITALY	2
FRANCE	NORWAY	2
FRANCE	POLAND	2
GERMANY	ESTONIA	2
GERMANY	HUNGARY	2
GERMANY	IRELAND	2
GERMANY	SINGAPORE	2
GERMANY	SOUTH AFRICA	2
IRELAND	PORTUGAL	2
ISRAEL	PORTUGAL	2
ITALY	BELGIUM	2
NETHERLANDS	ICELAND	2
NETHERLANDS	KOREA	2
NETHERLANDS	SINGAPORE	2
SINGAPORE	IRELAND	2
SPAIN	CANADA	2
SPAIN	POLAND	2
SPAIN	SWITZERLAND	2
SPAIN	THAILAND	2
SWEDEN	NORWAY	2
SWEDEN	POLAND	2
SWITZERLAND	FINLAND	2
SWITZERLAND	ITALY	2
SWITZERLAND	NORWAY	2
UNITED KINGDOM	BRAZIL	2
UNITED KINGDOM	ISRAEL	2
UNITED KINGDOM	THAILAND	2
UNITED KINGDOM	U ARAB EMIRATES	2
USA	BANGLADESH	2
USA	HUNGARY	2
USA	ICELAND	2
USA	INDIA	2
USA	KENYA	2
USA	THAILAND	2
USA	U ARAB EMIRATES	2
USA	UGANDA	2
USA	VIETNAM	2
AUSTRALIA	AUSTRIA	1
AUSTRALIA	GREECE	1
AUSTRALIA	IRELAND	1
AUSTRALIA	KOREA	1
AUSTRALIA	MALAYSIA	1
AUSTRALIA	MEXICO	1
AUSTRALIA	QATAR	1
AUSTRALIA	SINGAPORE	1
AUSTRALIA	THAILAND	1
AUSTRIA	DENMARK	1
AUSTRIA	NORWAY	1
AUSTRIA	SLOVENIA	1
BELGIUM	MALAYSIA	1
BELGIUM	NORWAY	1
BELGIUM	SINGAPORE	1
BELGIUM	SLOVAKIA	1
BELGIUM	SWEDEN	1
BRAZIL	GUATEMALA	1
BRAZIL	IRELAND	1
CANADA	BRAZIL	1
CANADA	INDIA	1
CANADA	ITALY	1
CANADA	JAPAN	1
CANADA	KOREA	1
CANADA	MEXICO	1
CANADA	RUSSIA	1
CANADA	SINGAPORE	1
CANADA	SWEDEN	1
CANADA	VIETNAM	1
CHILE	ARGENTINA	1
CHINA	FINLAND	1
CHINA	IRELAND	1
CHINA	ISRAEL	1
CHINA	JAPAN	1
CHINA	VIETNAM	1
DENMARK	HUNGARY	1
DENMARK	ISRAEL	1
DENMARK	NORWAY	1
DENMARK	SINGAPORE	1
DENMARK	U ARAB EMIRATES	1
FINLAND	BRAZIL	1
FINLAND	IRELAND	1
FINLAND	SINGAPORE	1
FRANCE	AUSTRIA	1
FRANCE	GREECE	1
FRANCE	MEXICO	1
GERMANY	BRAZIL	1
GERMANY	BURKINA FASO	1
GERMANY	CHILE	1
GERMANY	CHINA	1
GERMANY	CZECH REPUBLIC	1
GERMANY	JAPAN	1
GERMANY	KENYA	1
GERMANY	KOREA	1
GERMANY	NEPAL	1
GERMANY	NEW ZEALAND	1
GERMANY	PHILIPPINES	1
GREECE	U ARAB EMIRATES	1
IRELAND	MALAYSIA	1
ISRAEL	BRAZIL	1
ISRAEL	NEW ZEALAND	1
ISRAEL	SWEDEN	1
ITALY	BURKINA FASO	1
ITALY	GREECE	1
ITALY	HUNGARY	1
ITALY	KENYA	1
ITALY	NEW ZEALAND	1
ITALY	NORWAY	1
ITALY	POLAND	1
ITALY	SOUTH AFRICA	1
ITALY	U ARAB EMIRATES	1
JAPAN	INDONESIA	1
KENYA	BURKINA FASO	1
KOREA	GREECE	1
KOREA	IRELAND	1
KOREA	JAPAN	1
KOREA	SWEDEN	1
KOREA	U ARAB EMIRATES	1
MALAYSIA	NAMIBIA	1
NETHERLANDS	AUSTRIA	1
NETHERLANDS	BRAZIL	1
NETHERLANDS	KUWAIT	1
NETHERLANDS	MALAYSIA	1
NETHERLANDS	NORWAY	1
NETHERLANDS	SAUDI ARABIA	1
NETHERLANDS	SOUTH AFRICA	1
SINGAPORE	MALAYSIA	1
SINGAPORE	NEW ZEALAND	1
SINGAPORE	SLOVENIA	1
SINGAPORE	VIETNAM	1
SOUTH AFRICA	BURKINA FASO	1
SOUTH AFRICA	KENYA	1
SPAIN	ARGENTINA	1
SPAIN	CUBA	1
SPAIN	HUNGARY	1
SPAIN	ISRAEL	1
SPAIN	MEXICO	1
SPAIN	NORWAY	1
SPAIN	PORTUGAL	1
SWEDEN	BRAZIL	1
SWEDEN	GREECE	1
SWEDEN	HUNGARY	1
SWEDEN	PORTUGAL	1
SWEDEN	THAILAND	1
SWITZERLAND	BRAZIL	1
SWITZERLAND	CHILE	1
SWITZERLAND	CZECH REPUBLIC	1
SWITZERLAND	GREECE	1
SWITZERLAND	IRAN	1
SWITZERLAND	KOREA	1
SWITZERLAND	LUXEMBOURG	1
SWITZERLAND	NEW ZEALAND	1
SWITZERLAND	PORTUGAL	1
SWITZERLAND	SINGAPORE	1
SWITZERLAND	U ARAB EMIRATES	1
THAILAND	CUBA	1
UNITED KINGDOM	CHILE	1
UNITED KINGDOM	CUBA	1
UNITED KINGDOM	CZECH REPUBLIC	1
UNITED KINGDOM	ECUADOR	1
UNITED KINGDOM	ESTONIA	1
UNITED KINGDOM	HUNGARY	1
UNITED KINGDOM	JAPAN	1
UNITED KINGDOM	KUWAIT	1
UNITED KINGDOM	MALAYSIA	1
UNITED KINGDOM	NEW ZEALAND	1
UNITED KINGDOM	PORTUGAL	1
UNITED KINGDOM	SLOVENIA	1
UNITED KINGDOM	SOUTH AFRICA	1
USA	BURKINA FASO	1
USA	CUBA	1
USA	EGYPT	1
USA	GREECE	1
USA	GUATEMALA	1
USA	MALAYSIA	1
USA	MEXICO	1
USA	PAKISTAN	1
USA	PORTUGAL	1
USA	TURKEY	1
