# Supplementary material for: Mobile-based ecological momentary assessment and intervention: bibliometric analysis
Source: Front Psychiatry. 2024 Feb 26;15:1300739. doi: 10.3389/fpsyt.2024.1300739 (PMC10925651; doi:10.3389/fpsyt.2024.1300739)
Supplement: Supplementary file 5 [file Table_3.xlsx]

## Sheet: Sheet1
Terms	Frequency
ecological momentary assessment	403
health	219
depression	218
validity	181
behavior	165
stress	141
anxiety	140
physical-activity	134
mood	132
validation	123
time	122
experience	121
feasibility	110
model	110
life	109
metaanalysis	109
symptoms	108
children	104
reliability	99
adolescents	97
scale	95
risk	89
adults	87
interventions	83
negative affect	83
prevalence	83
disorders	82
daily-life	81
disorder	76
technology	76
associations	75
mental-health	73
individuals	71
randomized controlled-trial	68
intervention	67
quality-of-life	67
patterns	63
schizophrenia	61
people	60
impact	59
performance	58
personality	58
association	54
exercise	53
reactivity	51
united-states	50
cognitive-behavioral therapy	49
behaviors	48
consumption	48
exposure	48
